# Supplementary material for: A Vibrio cholerae anti-phage system depletes nicotinamide adenine dinucleotide to restrict virulent bacteriophages
Source: mBio. 2024 Oct 8;15(11):e02457-24. doi: 10.1128/mbio.02457-24 (PMC11559045; doi:10.1128/mbio.02457-24)
Supplement: File S1 — Annotated pDL1403 sequence. [file mbio.02457-24-s0001.txt]

LOCUS       pDL1403      5644 bp    DNA     circular BCT 21-JUL-2008
DEFINITION  Vibrio cholerae O1 biovar eltor str. N16961 chromosome I, complete
            sequence.
ACCESSION   NC_002505
VERSION     NC_002505.1  GI:15640032
KEYWORDS    .
SOURCE      Vibrio cholerae O1 biovar El Tor str. N16961 (unknown)
  ORGANISM  Vibrio cholerae O1 biovar El Tor str. N16961
            Bacteria; Proteobacteria; Gammaproteobacteria; Vibrionales;
            Vibrionaceae; Vibrio.
REFERENCE   1  (bases 1 to 2961149)
  AUTHORS   Heidelberg,J.F., Eisen,J.A., Nelson,W.C., Clayton,R.A., Gwinn,M.L.,
            Dodson,R.J., Haft,D.H., Hickey,E.K., Peterson,J.D., Umayam,L.A.,
            Gill,S.R., Nelson,K.E., Read,T.D., Tettelin,H., Richardson,D.,
            Ermolaeva,M.D., Vamathevan,J., Bass,S., Qin,H., Dragoi,I.,
            Sellers,P., McDonald,L., Utterback,T., Fleishmann,R.D.,
            Nierman,W.C., White,O., Salzberg,S.L., Smith,H.O., Colwell,R.R.,
            Mekalanos,J.J., Venter,J.C. and Fraser,C.M.
  TITLE     DNA sequence of both chromosomes of the cholera pathogen Vibrio
            cholerae
  JOURNAL   Nature 406 (6795), 477-483 (2000)
   PUBMED   10952301
REFERENCE   2  (bases 1 to 2961149)
  CONSRTM   NCBI Genome Project
  TITLE     Direct Submission
  JOURNAL   Submitted (18-SEP-2001) National Center for Biotechnology
            Information, NIH, Bethesda, MD 20894, USA
REFERENCE   3  (bases 1 to 2961149)
  AUTHORS   Heidelberg,J.F., Eisen,J.A., Nelson,W.C., Clayton,R.A., Gwinn,M.L.,
            Dodson,R.J., Haft,D.H., Hickey,E.K., Peterson,J.D., Umayam,L.A.,
            Gill,S.R., Nelson,K.E., Read,T.D., Tettelin,H., Richardson,D.,
            Ermolaeva,M.D., Vamathevan,J., Bass,S., Qin,H., Dragoi,I.,
            Sellers,P., McDonald,L., Utterback,T., Fleishmann,R.D.,
            Nierman,W.C., White,O., Salzberg,S.L., Smith,H.O., Colwell,R.R.,
            Mekalanos,J.J., Venter,J.C. and Fraser,C.M.
  TITLE     Direct Submission
  JOURNAL   Submitted (14-JUN-2000) The Institute for Genomic Research, 9712
            Medical Center Dr, Rockville, MD 20850, USA
COMMENT     PROVISIONAL REFSEQ: This record has not yet been subject to final
            NCBI review. The reference sequence was derived from AE003852.
            COMPLETENESS: full length.
FEATURES             Location/Qualifiers
     misc_feature    join(2574..5644,1..24)
                     /feature_type="Insertion"
                     /note="originates from pDL1193 selection-9"
                     /label="Insert"
     source          join(1..24,2574..2687)
                     /organism="Cloning vector pUC19"
                     /mol_type="genomic DNA"
                     /strain="ATCC37254"
                     /db_xref="ATCC:37254"
                     /db_xref="taxon:31851"
     primer          complement(2..24)
                     /label="olk480"
     primer          25..63
                     /label="olk479"
     source          <25..>1274
                     /organism="Vibrio cholerae O1 biovar El Tor str. N16961"
                     /mol_type="genomic DNA"
                     /strain="N16961"
                     /serotype="O1"
                     /db_xref="taxon:243277"
                     /chromosome="I"
                     /biotype="El Tor"
                     /label="chr I"
     CDS             36..623
                     /locus_tag="VC1153"
                     /codon_start=1
                     /transl_table=11
                     /product="hypothetical protein"
                     /protein_id="NP_230798.1"
                     /db_xref="GI:15641166"
                     /db_xref="GeneID:2614586"
                     /translation="MNEQQFFDYVTKFGAYQKRSMFGGIGLFQHDAMYVLV
                     SEDRIFVRGGEELDPELLALGCEKYRHVKKQTTATVNYYDITELYEQHHPELDSIIER
                     SIQFSVNQREFQRSAASRRLRDLPNMQLTLERMVKKAGIDDVETFMSLGAPEVFNKVR
                     QAYGSDVDVKLLWKFAGAIEGIHWKLLQEPRKRQLLESCQQR"
                     /label="tfox"
     primer          complement(597..622)
                     /label="ol1207 (5' phosphate)"
     primer          623..652
                     /label="ol1204 (5' phosphate)"
     CDS             633..1277
                     /cds_type="ORF"
                     /label="QstR"
     misc_feature    1275..>2573
                     /feature_type="Insertion"
                     /note="originates from pMMB67EH_sequenced rev selection"
                     /label="Insert"
     source          complement(join(1275..1769,1770..>2573))
                     /mol_type="genomic DNA"
                     /db_xref="taxon: 6666666"
                     /genome_md5=""
                     /project="acamilli_6666666"
                     /genome_id="6666666.144957"
                     /organism="Unknown sp"
     primer          complement(1281..1328)
                     /label="ol1205"
     primer          1281..1328
                     /label="ol1206"
     CDS             1823..2683
                     /db_xref="SEED:fig|6666666.144957.peg.2"
                     /db_xref="GO:0008800"
                     /translation="MSIQHFRVALIPFFAAFCLPVFAHPETLVKVKDAEDQLGARVGY
                     IELDLNSGKILESFRPEERFPMMSTFKVLLCGAVLSRVDAGQEQLGRRIHYSQNDLVE
                     YSPVTEKHLTDGMTVRELCSAAITMSDNTAANLLLTTIGGPKELTAFLHNMGDHVTRL
                     DRWEPELNEAIPNDERDTTMPVAMATTLRKLLTGELLTLASRQQLIDWMEADKVAGPL
                     LRSALPAGWFIADKSGAGERGSRGIIAALGPDGKPSRIVVIYTTGSQATMDERNRQIA
                     EIGASLIKHW"
                     /product="Beta-lactamase (EC 3.5.2.6)"
                     /EC_number="3.5.2.6"
     primer          complement(2551..2573)
                     /label="olk346"
     primer          2574..2599
                     /label="olk347"
     rep_origin      2692..3390
                     /label="p15a minimal ori"
     -35_signal      2702..2707
                     /label="RNA primer -35"
     -10_signal      2725..2730
                     /label="RNA primer -10"
     terminator      complement(2740..2772)
                     /label="antisense RNA inhibitor terminator"
     misc_feature    complement(3399..4145)
                     /label="MobRP4"
                     /ApEinfo_fwdcolor="#2f41ff"
                     /ApEinfo_revcolor="#ccd7ff"
     oriT            complement(3616)
     CDS             3766..4137
                     /cds_type="ORF"
                     /label="Tra J"
     misc_feature    join(4146..5621,5622..5638,5639..5644)
                     /feature_type="Insertion"
                     /note="originates from pDL1176 selection selection"
                     /label="Insert"
     source          complement(join(4159..5621,5622..5638,5639..5644))
                     /mol_type="genomic DNA"
                     /db_xref
                     /genome_md5
                     /project
                     /genome_id
                     /organism
     CDS             complement(4160..5242)
                     /db_xref="SEED:fig|6666666.144953.peg.3"
                     /translation="MKPVTLYDVAEYAGVSYQTVSRVVNQASHVSAKTREKVEAAMAE
                     LNYIPNRVAQQLAGKQSLLIGVATSSLALHAPSQIVAAIKSRADQLGASVVVSMVERS
                     GVEACKAAVHNLLAQRVSGLIINYPLDDQDAIAVEAACTNVPALFLDVSDQTPINSII
                     FSHEDGTRLGVEHLVALGHQQIALLAGPLSSVSARLRLAGWHKYLTRNQIQPIAEREG
                     DWSAMSGFQQTMQMLNEGIVPTAMLVANDQMALGAMRAITESGLRVGADISVVGYDDT
                     EDSSCYIPPLTTIKQDFRLLGQTSVDRLLQLSQGQAVKGNQLLPVSLVKRKTTLAPNT
                     QTASPRALADSLMQLARQVSRLESGQ"
                     /product="Transcriptional repressor of the lac operon"
                     /label="Lac I repressor"
     -35_signal      5550..5555
                     /label="pTac -35"
     -10_signal      5572..5577
                     /label="pTac -10"
ORIGIN
        1 GCATGCCTGC AGGTCGACTC TAGATAGGAG GTAACATGAA TGAGCAACAG TTTTTCGACT
       61 ACGTAACTAA GTTTGGCGCC TACCAAAAAC GCTCGATGTT TGGTGGTATT GGCTTGTTTC
      121 AACACGACGC TATGTATGTG TTGGTCAGTG AAGACCGCAT TTTTGTGCGT GGTGGAGAAG
      181 AGCTCGACCC TGAGCTCTTG GCCTTAGGGT GCGAGAAATA TCGCCATGTT AAAAAACAGA
      241 CAACGGCAAC CGTAAACTAT TACGACATCA CTGAACTGTA TGAGCAACAT CACCCTGAGC
      301 TAGACTCGAT TATTGAACGC TCGATTCAGT TTTCTGTGAA TCAGCGGGAA TTTCAACGCT
      361 CAGCAGCCAG TCGTCGTCTA CGGGATTTAC CCAATATGCA ACTGACTTTG GAGCGTATGG
      421 TAAAAAAAGC GGGCATTGAC GATGTGGAAA CTTTTATGAG CCTCGGTGCG CCAGAAGTGT
      481 TTAATAAGGT GCGTCAAGCT TATGGAAGTG ATGTCGATGT AAAACTACTG TGGAAGTTTG
      541 CGGGTGCGAT TGAAGGCATT CACTGGAAAC TGCTGCAAGA GCCGCGTAAG CGCCAACTGT
      601 TAGAAAGTTG TCAGCAGCGT TAgggggTCA TCATGCAACG AGCCAACTAT GCACGCACGA
      661 TTTATTTATT AACGACACAG CCAAAAGCGT TACATCCCAG TATTCAAGCC GCCATTGAGC
      721 AGTTGAATCT GCCCGTCCCG GTGATTGAAC CAGAACGCTT ATTGCGCGAG TATCAATCCG
      781 ATAAACACAA AATATTGTTG CTCGACCATG CGGAAAATGG CCTGATTCGC CAGCAATTGG
      841 GTCCCCTAAA GCTTACCAGC CCGTACTTCG AAACCATCTT GTTTAATGTC GAGAAACGGT
      901 TAAGAACAGA AGATCTGCTC ACTTTTGGCA ACCTCAAAGG TCTGTTTTAT GCCAATGAAG
      961 ACACAGGCTT TATTGCCCAC GGTCTTGGGG AGATCATTAA TGGCCAAAAC TGGCTACCTC
     1021 GCCATGTCAG CAGTCAGTTG CTGCATTACT ATCGTTACGC TTTCCAAAGC CATCAAGTTC
     1081 AAGCCACGGT CGATTTGACT GCACGTGAAA TTCAGATCCT GCGCTGTTTA CAAACTGGCG
     1141 CATCGAATAT GCAAATCGCT GAGAATTTAT TTATTAGTGA GTTCACGGTG AAATCGCATC
     1201 TTTATCAGAT ATTTAAAAAG CTAAACGTGA AAAATCGAGT CAAAGCGATC GCTTGGGTTA
     1261 ATCAAAATTT ACTGTAAAGG CGCTCAACCT AGCGGAGTGA ATTCGGCTGT TTTGGCGGAT
     1321 GAGAGAAGAT TTTCAGCCTG ATACAGATTA AATCAGAACG CAGAAGCGGT CTGATAAAAC
     1381 AGAATTTGCC TGGCGGCAGT AGCGCGGTGG TCCCACCTGA CCCCATGCCG AACTCAGAAG
     1441 TGAAACGCCG TAGCGCCGAT GGTAGTGTGG GGTCTCCCCA TGCGAGAGTA GGGAACTGCC
     1501 AGGCATCAAA TAAAACGAAA GGCTCAGTCG AAAGACTGGG CCTTTCGTTT TATCTGTTGT
     1561 TTGTCGGTGA ACGCTCTCCT GAGTAGGACA AATCCGCCGG GAGCGGATTT GAACGTTGCG
     1621 AAGCAACGGC CCGGAGGGTG GCGGGCAGGA CGCCCGCCAT AAACTGCCAG GCATCAAATT
     1681 AAGCAGAAGG CCATCCTGAC GGATGGCCTT TTTGCGTTTC TACAAACTCT TTTGTTTATT
     1741 TTTCTAAATA CATTCAAATA TGTATCCGCT CATGAGACAA TAACCCTGAT AAATGCTTCA
     1801 ATAATATTGA AAAAGGAAGA GTATGAGTAT TCAACATTTC CGTGTCGCCC TTATTCCCTT
     1861 TTTTGCGGCA TTTTGCCTTC CTGTTTTTGC TCACCCAGAA ACGCTGGTGA AAGTAAAAGA
     1921 TGCTGAAGAT CAGTTGGGTG CACGAGTGGG TTACATCGAA CTGGATCTCA ACAGCGGTAA
     1981 GATCCTTGAG AGTTTTCGCC CCGAAGAACG TTTTCCAATG ATGAGCACTT TTAAAGTTCT
     2041 GCTATGTGGC GCGGTATTAT CCCGTGTTGA CGCCGGGCAA GAGCAACTCG GTCGCCGCAT
     2101 ACACTATTCT CAGAATGACT TGGTTGAGTA CTCACCAGTC ACAGAAAAGC ATCTTACGGA
     2161 TGGCATGACA GTAAGAGAAT TATGCAGTGC TGCCATAACC ATGAGTGATA ACACTGCGGC
     2221 CAACTTACTT CTGACAACGA TCGGAGGACC GAAGGAGCTA ACCGCTTTTT TGCACAACAT
     2281 GGGGGATCAT GTAACTCGCC TTGATCGTTG GGAACCGGAG CTGAATGAAG CCATACCAAA
     2341 CGACGAGCGT GACACCACGA TGCCTGTAGC AATGGCAACA ACGTTGCGCA AACTATTAAC
     2401 TGGCGAACTA CTTACTCTAG CTTCCCGGCA ACAATTAATA GACTGGATGG AGGCGGATAA
     2461 AGTTGCAGGA CCACTTCTGC GCTCGGCCCT TCCGGCTGGC TGGTTTATTG CTGATAAATC
     2521 TGGAGCCGGT GAGCGTGGGT CTCGCGGTAT CATTGCAGCA CTGGGGCCAG ATGGTAAGCC
     2581 CTCCCGTATC GTAGTTATCT ACACGACGGG GAGTCAGGCA ACTATGGATG AACGAAATAG
     2641 ACAGATCGCT GAGATAGGTG CCTCACTGAT TAAGCATTGG TAAGATCTCC GGATGATCTT
     2701 CTTGAGATCG TTTTGGTCTG CGCGTAATCT CTTGCTCTGA AAACGAAAAA ACCGCCTTGC
     2761 AGGGCGGTTT TTCGAAGGTT CTCTGAGCTA CCAACTCTTT GAACCGAGGT AACTGGCTTG
     2821 GAGGAGCGCA GTCACCAAAA CTTGTCCTTT CAGTTTAGCC TTAACCGGCG CATGACTTCA
     2881 AGACTAACTC CTCTAAATCA ATTACCAGTG GCTGCTGCCA GTGGTGCTTT TGCATGTCTT
     2941 TCCGGGTTGG ACTCAAGACG ATAGTTACCG GATAAGGCGC AGCGGTCGGA CTGAACGGGG
     3001 GGTTCGTGCA TACAGTCCAG CTTGGAGCGA ACTGCCTACC CGGAACTGAG TGTCAGGCGT
     3061 GGAATGAGAC AAACGCGGCC ATAACAGCGG AATGACACCG GTAAACCGAA AGGCAGGAAC
     3121 AGGAGAGCGC ACGAGGGAGC CGCCAGGGGG AAACGCCTGG TATCTTTATA GTCCTGTCGG
     3181 GTTTCGCCAC CACTGATTTG AGCGTCAGAT TTCGTGATGC TTGTCAGGGG GGCGGAGCCT
     3241 ATGGAAAAAC GGCTTTGCCG CGGCCCTCTC ACTTCCCTGT TAAGTATCTT CCTGGCATCT
     3301 TCCAGGAAAT CTCCGCCCCG TTCGTAAGCC ATTTCCGCTC GCCGCAGTCG AACGACCGAG
     3361 CGTAGCGAGT CAGTGAGCGA GGAAGCGGAA TGCATACGCG TCTCTCGCCT GTCCCCTCAG
     3421 TTCAGTAATT TCCTGCATTT GCCTGTTTCC AGTCGGTAGA TATTCCACAA AACAGCAGGG
     3481 AAGCAGCGCT TTTCCGCTGC ATAACCCTGC TTCGGGGTCA TTATAGCGAT TTTTTCGGTA
     3541 TATCCATCCT TTTTCGCACG ATATACAGGA TTTTGCCAAA GGGTTCGTGT AGACTTTCCT
     3601 TGGTGTATCC AACGGCGTCA GCCGGGCAGG ATAGGTGAAG TAGGCCCACC CGCGAGCGGG
     3661 TGTTCCTTCT TCACTGTCCC TTATTCGCAC CTGGCGGTGC TCAACGGGAA TCCTGCTCTG
     3721 CGAGGCTGGC CGGCTACCGC CGGCGTAACA GATGAGGGCA AGCGGATGGC TGATGAAACC
     3781 AAGCCAACCA GGAAGGGCAG CCCACCTATC AAGGTGTACT GCCTTCCAGA CGAACGAAGA
     3841 GCGATTGAGG AAAAGGCGGC GGCGGCCGGC ATGAGCCTGT CGGCCTACCT GCTGGCCGTC
     3901 GGCCAGGGCT ACAAAATCAC GGGCGTCGTG GACTATGAGC ACGTCCGCGA GCTGGCCCGC
     3961 ATCAATGGCG ACCTGGGCCG CCTGGGCGGC CTGCTGAAAC TCTGGCTCAC CGACGACCCG
     4021 CGCACGGCGC GGTTCGGTGA TGCCACGATC CTCGCCCTGC TGGCGAAGAT CGAAGAGAAG
     4081 CAGGACGAGC TTGGCAAGGT CATGATGGGC GTGGTCCGCC CGAGGGCAGA GCCATGACTT
     4141 TTTTAGCGGC CGCCATGGCT CACTGCCCGC TTTCCAGTCG GGAAACCTGT CGTGCCAGCT
     4201 GCATTAATGA ATCGGCCAAC GCGCGGGGAG AGGCGGTTTG CGTATTGGGC GCCAGGGTGG
     4261 TTTTTCTTTT CACCAGTGAG ACGGGCAACA GCTGATTGCC CTTCACCGCC TGGCCCTGAG
     4321 AGAGTTGCAG CAAGCGGTCC ACGCTGGTTT GCCCCAGCAG GCGAAAATCC TGTTTGATGG
     4381 TGGTTAACGG CGGGATATAA CATGAGCTGT CTTCGGTATC GTCGTATCCC ACTACCGAGA
     4441 TATCCGCACC AACGCGCAGC CCGGACTCGG TAATGGCGCG CATTGCGCCC AGCGCCATCT
     4501 GATCGTTGGC AACCAGCATC GCAGTGGGAA CGATGCCCTC ATTCAGCATT TGCATGGTTT
     4561 GTTGAAAACC GGACATGGCA CTCCAGTCGC CTTCCCGTTC CGCTATCGGC TGAATTTGAT
     4621 TGCGAGTGAG ATATTTATGC CAGCCAGCCA GACGCAGACG CGCCGAGACA GAACTTAATG
     4681 GGCCCGCTAA CAGCGCGATT TGCTGGTGAC CCAATGCGAC CAGATGCTCC ACGCCCAGTC
     4741 GCGTACCGTC TTCATGGGAG AAAATAATAC TGTTGATGGG TGTCTGGTCA GAGACATCAA
     4801 GAAATAACGC CGGAACATTA GTGCAGGCAG CTTCCACAGC AATGGCATCC TGGTCATCCA
     4861 GCGGATAGTT AATGATCAGC CCACTGACGC GTTGCGCGAG AAGATTGTGC ACCGCCGCTT
     4921 TACAGGCTTC GACGCCGCTT CGTTCTACCA TCGACACCAC CACGCTGGCA CCCAGTTGAT
     4981 CGGCGCGAGA TTTAATCGCC GCGACAATTT GCGACGGCGC GTGCAGGGCC AGACTGGAGG
     5041 TGGCAACGCC AATCAGCAAC GACTGTTTGC CCGCCAGTTG TTGTGCCACG CGGTTGGGAA
     5101 TGTAATTCAG CTCCGCCATC GCCGCTTCCA CTTTTTCCCG CGTTTTCGCA GAAACGTGGC
     5161 TGGCCTGGTT CACCACGCGG GAAACGGTCT GATAAGAGAC ACCGGCATAC TCTGCGACAT
     5221 CGTATAACGT TACTGGTTTC ACATTCACCA CCCTGAATTG ACTCTCTTCC GGGCGCTATC
     5281 ATGCCATACC GCGAAAGGTT TTGCACCATT CGATGGTGTC AACGTAAATG CCGCTTCGCC
     5341 TTCGCGCGCG AATTGCAAGC TGATCCGGGC TTATCGACTG CACGGTGCAC CAATGCTTCT
     5401 GGCGTCAGGC AGCCATCGGA AGCTGTGGTA TGGCTGTGCA GGTCGTAAAT CACTGCATAA
     5461 TTCGTGTCGC TCAAGGCGCA CTCCCGTTCT GGATAATGTT TTTTGCGCCG ACATCATAAC
     5521 GGTTCTGGCA AATATTCTGA AATGAGCTGT TGACAATTAA TCATCGGCTC GTATAATGTG
     5581 TGGAATTGTG AGCGGATAAC AATTTCACAC AGGAAACAGC TATGACCATG ATTACGCCAA
     5641 GCTT
//
