# Supplementary material for: A Vibrio cholerae anti-phage system depletes nicotinamide adenine dinucleotide to restrict virulent bacteriophages
Source: mBio. 2024 Oct 8;15(11):e02457-24. doi: 10.1128/mbio.02457-24 (PMC11559045; doi:10.1128/mbio.02457-24)
Supplement: File S2 — Annotated pDL1530 sequence. [file mbio.02457-24-s0002.txt]

LOCUS       pDL1530      5410 bp    DNA     circular PHG 06-JUL-2011
DEFINITION  Vibrio phage ICP1, complete genome.
ACCESSION   NC_015157
VERSION     NC_015157.1  GI:325170966
KEYWORDS    .
SOURCE      Vibrio phage ICP1 (unknown)
  ORGANISM  Vibrio phage ICP1
            Viruses; dsDNA viruses, no RNA stage; Caudovirales; Myoviridae.
REFERENCE   1  (bases 1 to 125956)
  AUTHORS   Seed,K.D., Bodi,K.L., Kropinski,A.M., Ackermann,H.W.,
            Calderwood,S.B., Qadri,F. and Camilli,A.
  TITLE     Evidence of a dominant lineage of Vibrio cholerae-specific lytic
            bacteriophages shed by cholera patients over a 10-year period in
            Dhaka, Bangladesh
  JOURNAL   MBio 2 (1), E00334-E00310 (2011)
   PUBMED   21304168
REFERENCE   2  (bases 1 to 125956)
  CONSRTM   NCBI Genome Project
  TITLE     Direct Submission
  JOURNAL   Submitted (03-MAR-2011) National Center for Biotechnology
            Information, NIH, Bethesda, MD 20894, USA
REFERENCE   3  (bases 1 to 125956)
  AUTHORS   Seed,K.D., Kropinski,A.M. and Camilli,A.
  TITLE     Direct Submission
  JOURNAL   Submitted (22-NOV-2010) Molecular Biology and Microbiology, Howard
            Hughes Medical Institute and Tufts University School of Medicine,
            136 Harrison Avenue, Boston, MA 02111, USA
COMMENT     PROVISIONAL REFSEQ: This record has not yet been subject to final
            NCBI review. The reference sequence is identical to HQ641347.
            COMPLETENESS: full length.
FEATURES             Location/Qualifiers
     CDS             1..1467
                     /gene="ORF229"
                     /locus_tag="ViPhICP1_gp230"
                     /note="similar to NP_717588.1 putative nicotinate
                     phosphoribosyltransferase in Shewanella oneidensis MR-1
                     and YP_024539.1 nicotinamide phosphoribosyltransferase in
                     Staphylococcus phage K"
                     /codon_start=1
                     /transl_table=11
                     /product="nicotinate phosphoribosyltransferase"
                     /protein_id="YP_004251171.1"
                     /db_xref="GI:325171196"
                     /db_xref="GeneID:10228709"
                     /translation="MNNINAALMKDTYKAFHKFSYNPEVTHVYSNFTNRHGKYSNTKS
                     DEVVFVGLQYFIKEVLIKQWNETFFSKTKEEAVGEYRRVIESMLGKPIDTKHMEALHD
                     LGYLPILIKALQEGSVVGYQIPTLTITNTVSGFGWVTNMLETVLSSELWGISTSATTA
                     YAYRKRFEKEQSLKDLGMIPFLGHDFSYRGMFGTQAAAQSGFGHLCSFVGSDTIPAAL
                     FAEEYYGAKIDKELVFASVDATEHSVMCSYGTEGEQASLEHLITNVTPSGIISVVSDT
                     WDFWKLVTEYLPNLKDKIMSREGTLVIRPDSGDPVKILCGDEDSKLGSAENKGLIECL
                     WDTFGGTIQESTGLKLLDSHIGAIYGDSITLERQDEIIKRLITKGFVPSVVLGIGSYT
                     YQYVTRDTHGSAVKATCVQKGEGNYEPIFKDPKTDKSKKSAKGLLMVTKEEGKFVLHS
                     DVTPEQEQQGELIPVFKDGKLLVETTLSKIRERIDSTF"
     gene            1..1467
                     /gene="ORF229"
                     /locus_tag="ViPhICP1_gp230"
                     /db_xref="GeneID:10228709"
     primer          1..40
                     /label="ol1798 (5' phosphate)"
     Fragment        1..1467
                     /origin="NC_015157-1 selection-3 (1,467bp
                     linear)Fragment: full sequenceOrientation: originalPlus
                     strand 5':   no changePlus strand 3':   no changeMinus
                     strand 5':  no changeMinus strand 3':  no change"
     source          <1..1467
                     /organism="Vibrio phage ICP1"
                     /mol_type="genomic DNA"
                     /host="Vibrio cholerae"
                     /db_xref="taxon:979525"
     primer          complement(1436..1491)
                     /label="ol1799"
     primer          1468..1491
                     /label="olk983"
     Fragment        <1468..4185
                     /origin="pSLS3 selection (2,777bp linear)Fragment: full
                     sequenceOrientation: originalPlus strand 5':   no
                     changePlus strand 3':   no changeMinus strand 5':  no
                     changeMinus strand 3':  no change"
     Fragment        join(5380..5388,<1468..4185)
                     /origin="pDL1420 selection (2,963bp linear)Fragment: full
                     sequenceOrientation: originalPlus strand 5':   no
                     changePlus strand 3':   no changeMinus strand 5':  no
                     changeMinus strand 3':  no change"
     Fragment        1468..5410
                     /origin="pDL1434sequenced selection-1 (3,943bp
                     linear)Fragment: full sequenceOrientation: originalPlus
                     strand 5':   no changePlus strand 3':   no changeMinus
                     strand 5':  no changeMinus strand 3':  no change"
     Fragment        1468..5410
                     /origin="pDL1511 selection-1 (3,943bp linear)Fragment:
                     full sequenceOrientation: originalPlus strand 5':   no
                     changePlus strand 3':   no changeMinus strand 5':  no
                     changeMinus strand 3':  no change"
     terminator      1492..1522
                     /label="bidirectional terminator"
     primer          complement(1514..1543)
                     /label="ol1331"
     terminator      1533..1563
                     /label="bidirectional terminator"
     primer          complement(1554..1576)
                     /label="olk989"
     rep_origin      complement(1763..2163)
                     /dnas_title="p15A oriV"
                     /vntifkey="33"
                     /label="p15A oriV"
     CDS             2495..3310
                     /cds_type="ORF"
                     /label="Kan"
     rep_origin      complement(3813..4019)
                     /dnas_title="OriT"
                     /vntifkey="33"
                     /label="OriT"
     primer          complement(4162..4185)
                     /label="ol1332 (5' phosphate)"
     primer          4186..4205
                     /label="ol1389 (5' phosphate)"
     misc_feature    <4186..4196
                     /feature_type="Insertion"
                     /note="originates from pDL1176 selection selection"
                     /label="Insert"
     misc_feature    <4186..4196
                     /feature_type="Insertion"
                     /note="originates from pDL1193 selection-3"
                     /label="Insert"
     Fragment        4186..5379
                     /origin="pDL1201 selection-25 (1,203bp linear)Fragment:
                     full sequenceOrientation: originalPlus strand 5':   no
                     changePlus strand 3':   no changeMinus strand 5':  no
                     changeMinus strand 3':  no change"
     source          complement(4197)
                     /mol_type="genomic DNA"
                     /db_xref="taxon: 6666666"
                     /genome_md5=""
                     /project="acamilli_6666666"
                     /genome_id="6666666.144953"
                     /organism="Unknown sp"
     misc_feature    join(4198..5378,5379)
                     /feature_type="Insertion"
                     /note="originates from pBAD18-Cm selection"
                     /label="Insert"
     source          join(4198..5378,5379)
                     /organism="pBAD18-Cm"
                     /mol_type="other DNA"
     CDS             complement(4199..5077)
                     /cds_type="ORF"
                     /label="AraC"
     misc_feature    5107..5122
                     /label="araO2"
     primer          5190..5220
                     /label="olj240"
     misc_feature    5264..5275
                     /label="araO1"
     misc_feature    5306..5319
                     /label="CAP_BS"
     primer          5340..5366
                     /label="olk791"
     promoter        5351..5379
                     /label="ARA_promoter"
     primer          complement(5365..5410)
                     /label="ol1670 (5' phosphate)"
     Fragment        <5380..5388
                     /origin="pCrispr selection-1 (1,766bp linear)Fragment:
                     full sequenceOrientation: originalPlus strand 5':   no
                     changePlus strand 3':   no changeMinus strand 5':  no
                     changeMinus strand 3':  no change"
ORIGIN
        1 ATGAATAATA TTAACGCAGC TCTAATGAAA GATACTTACA AAGCTTTCCA CAAGTTTTCA
       61 TACAACCCAG AAGTGACTCA CGTATATAGT AACTTCACTA ACCGACACGG TAAGTATTCT
      121 AATACAAAAT CTGATGAGGT TGTCTTCGTG GGTCTTCAAT ATTTCATCAA AGAGGTTTTG
      181 ATTAAACAGT GGAATGAAAC ATTCTTCTCT AAAACCAAAG AAGAGGCTGT TGGTGAATAC
      241 CGTCGTGTAA TTGAAAGTAT GTTAGGTAAA CCTATTGACA CCAAACACAT GGAAGCTTTA
      301 CATGATTTAG GTTATCTACC AATCTTAATC AAGGCGCTTC AGGAAGGTAG TGTTGTTGGT
      361 TACCAAATCC CAACACTAAC AATCACTAAC ACCGTAAGTG GTTTCGGTTG GGTTACAAAC
      421 ATGTTAGAGA CTGTATTATC GAGTGAACTA TGGGGTATCT CTACATCAGC CACAACAGCT
      481 TATGCTTACC GTAAACGCTT TGAGAAGGAA CAATCCCTAA AAGACTTAGG CATGATTCCT
      541 TTCCTTGGTC ATGACTTCTC TTATCGTGGC ATGTTTGGTA CACAAGCTGC TGCACAAAGT
      601 GGTTTCGGAC ACTTATGTTC ATTTGTAGGT AGCGATACAA TCCCAGCCGC ATTGTTTGCA
      661 GAAGAATACT ATGGTGCTAA GATTGATAAA GAGTTGGTAT TTGCTAGTGT AGATGCAACA
      721 GAACATAGTG TAATGTGTTC TTATGGAACA GAAGGTGAAC AAGCTTCACT AGAACACCTA
      781 ATCACTAATG TAACACCATC AGGTATTATC TCTGTAGTAT CTGATACGTG GGATTTCTGG
      841 AAGCTTGTAA CAGAATATCT ACCAAACCTA AAAGACAAGA TTATGTCTCG TGAAGGAACT
      901 TTGGTTATTC GTCCAGATAG TGGTGACCCA GTTAAAATCC TTTGTGGTGA TGAAGACTCT
      961 AAACTAGGTT CTGCAGAAAA TAAAGGACTC ATTGAATGTC TGTGGGATAC CTTTGGTGGA
     1021 ACTATCCAAG AGTCGACAGG GTTGAAACTT CTAGATTCAC ATATTGGTGC AATCTACGGG
     1081 GATTCTATCA CACTAGAACG CCAAGATGAG ATTATCAAGC GTCTTATTAC TAAAGGTTTT
     1141 GTTCCTAGTG TTGTATTAGG TATTGGTAGC TACACTTACC AATATGTCAC TCGTGATACA
     1201 CACGGTTCTG CAGTTAAAGC AACATGTGTA CAAAAAGGTG AAGGTAATTA CGAACCAATC
     1261 TTCAAAGACC CTAAGACAGA TAAGAGTAAG AAATCTGCAA AGGGGTTATT GATGGTGACA
     1321 AAAGAAGAAG GTAAGTTTGT ATTACATTCA GATGTTACAC CAGAACAAGA ACAACAGGGT
     1381 GAACTTATCC CTGTATTCAA AGATGGTAAA CTTCTTGTAG AGACGACTTT ATCTAAGATT
     1441 CGTGAACGTA TCGATAGTAC ATTCTAAGTC GACAGATCAG GCGCCGCATG CAAAAAGACC
     1501 CTTCATAAAT GAAGGGTCTT TTATGATCTT ATAAAAAAGG CGCATTGATC AGTGCGCCTT
     1561 TTTATAGTCA CTCCGCTAAA AATATATTAT CTGATTAATA AGATGATCTT CTTGAGATCG
     1621 TTTTGGTCTG CGCGTAATCT CTTGCTCTGA AAACGAAAAA ACCGCCTTGC AGGGCGGTTT
     1681 TTCGAAGGTT CTCTGAGCTA CCAACTCTTT GAACCGAGGT AACTGGCTTG GAGGAGCGCA
     1741 GTCACCAAAA CTTGTCCTTT CAGTTTAGCC TTAACCGGCG CATGACTTCA AGACTAACTC
     1801 CTCTAAATCA ATTACCAGTG GCTGCTGCCA GTGGTGCTTT TGCATGTCTT TCCGGGTTGG
     1861 ACTCAAGACG ATAGTTACCG GATAAGGCGC AGCGGTCGGA CTGAACGGGG GGTTCGTGCA
     1921 TACAGTCCAG CTTGGAGCGA ACTGCCTACC CGGAACTGAG TGTCAGGCGT GGAATGAGAC
     1981 AAACGCGGCC ATAACAGCGG AATGACACCG GTAAACCGAA AGGCAGGAAC AGGAGAGCGC
     2041 ACGAGGGAGC CGCCAGGGGG AAACGCCTGG TATCTTTATA GTCCTGTCGG GTTTCGCCAC
     2101 CACTGATTTG AGCGTCAGAT TTCGTGATGC TTGTCAGGGG GGCGGAGCCT ATGGAAAAAC
     2161 GGCTTTGCCG CGGCCCTCTC ACTTCCCTGT TAAGTATCTT CCTGGCATCT TCCAGGAAAT
     2221 CTCCGCCCCG TTCGTAAGCC ATTTCCGCTC GCCGCAGTCG AACGACCGAG CGTAGCGAGT
     2281 CAGTGAGCGA GGAAGCGGAA TATATCCTGT ATCACATATT CTGCTGACGC ACCGGTGCAG
     2341 CCTTTTTTCT CCTGCCACAT GAAGGACCTG CAGGGGGGGG GGGGAAAGCC ACGTTGTGTC
     2401 TCAAAATCTC TGATGTTACA TTGCACAAGA TAAAAATATA TCATCATGAA CAATAAAACT
     2461 GTCTGCTTAC ATAAACAGTA ATACAAGGGG TGTTATGAGC CATATTCAAC GGGAAACGTC
     2521 TTGCTCGAGG CCGCGATTAA ATTCCAACAT GGATGCTGAT TTATATGGGT ATAAATGGGC
     2581 TCGCGATAAT GTCGGGCAAT CAGGTGCGAC AATCTATCGA TTGTATGGGA AGCCCGATGC
     2641 GCCAGAGTTG TTTCTGAAAC ATGGCAAAGG TAGCGTTGCC AATGATGTTA CAGATGAGAT
     2701 GGTCAGACTA AACTGGCTGA CGGAATTTAT GCCTCTTCCG ACCATCAAGC ATTTTATCCG
     2761 TACTCCTGAT GATGCATGGT TACTCACCAC TGCGATCCCC GGGAAAACAG CATTCCAGGT
     2821 ATTAGAAGAA TATCCTGATT CAGGTGAAAA TATTGTTGAT GCGCTGGCAG TGTTCCTGCG
     2881 CCGGTTGCAT TCGATTCCTG TTTGTAATTG TCCTTTTAAC AGCGATCGCG TATTTCGTCT
     2941 CGCTCAGGCG CAATCACGAA TGAATAACGG TTTGGTTGAT GCGAGTGATT TTGATGACGA
     3001 GCGTAATGGC TGGCCTGTTG AACAAGTCTG GAAAGAAATG CATAAGCTTT TGCCATTCTC
     3061 ACCGGATTCA GTCGTCACTC ATGGTGATTT CTCACTTGAT AACCTTATTT TTGACGAGGG
     3121 GAAATTAATA GGTTGTATTG ATGTTGGACG AGTCGGAATC GCAGACCGAT ACCAGGATCT
     3181 TGCCATCCTA TGGAACTGCC TCGGTGAGTT TTCTCCTTCA TTACAGAAAC GGCTTTTTCA
     3241 AAAATATGGT ATTGATAATC CTGATATGAA TAAATTGCAG TTTCATTTGA TGCTCGATGA
     3301 GTTTTTCTAA TCAGAATTGG TTAATTGGTT GTAACACTGG CAGAGCATTA CGCTGACTTG
     3361 ACGGGACGGC GGCTTTGTTG AATAAATCGA ACTTTTGCTG AGTTGAAGGA TCAGATCACG
     3421 CATCTTCCCG ACAACGCAGA CCGTTCCGTG GCAAAGCAAA AGTTCAAAAT CACCAACTGG
     3481 TCCACCTACA ACAAAGCTCT CATCAACCGT GGCTCCCTCA CTTTCTGGCT GGATGATGGG
     3541 GCGATTCAGG CTTAATTCTG GAAGGCAGTA CACCTTGATA GGTGGGCTGC CCTTCCTGGT
     3601 TGGCTTGGTT TCATCAGCCA TCCGCTTGCC CTCATCTGTT ACGCCGGCGG TAGCCGGCCA
     3661 GCCTCGCAGA GCAGGATTCC CGTTGAGCAC CGCCAGGTGC GAATAAGGGA CAGTGAAGAA
     3721 GGAACACCCG CTCGCGGGTG GGCCTACTTC ACCTATCCTG CCCGGCTGAC GCCGTTGGAT
     3781 ACACCAAGGA AAGTCTACAC GAACCCTTTG GCAAAATCCT GTATATCGTG CGAAAAAGGA
     3841 TGGATATACC GAAAAAATCG CTATAATGAC CCCGAAGCAG GGTTATGCAG CGGAAAAGCG
     3901 CTGCTTCCCT GCTGTTTTGT GGAATATCTA CCGACTGGAA ACAGGCAAAT GCAGGAATTA
     3961 AGCCTGGTAT GAGTCAGCAA CACCTTCTTC ACGAGGCAGA CCTCAGCGCC CCCCCCCCCT
     4021 GCAGGTCACT TCACTGACAC CCTCATCAGT GCCAACATAG TAAGCCAGTA ATCGAATTGG
     4081 CTAGTAATTG GGGACCCTAG AGGTCCCCTT TTTTATTTTA AAAATTTTTT CACAAAACGG
     4141 TTTACAAGCA TAAAGCTTGC TCAATCAATC ACCGGATCCC AGTCTGGCCG CCATGGCATT
     4201 ATGACAACTT GACGGCTACA TCATTCACTT TTTCTTCACA ACCGGCACGG AACTCGCTCG
     4261 GGCTGGCCCC GGTGCATTTT TTAAATACCC GCGAGAAATA GAGTTGATCG TCAAAACCAA
     4321 CATTGCGACC GACGGTGGCG ATAGGCATCC GGGTGGTGCT CAAAAGCAGC TTCGCCTGGC
     4381 TGATACGTTG GTCCTCGCGC CAGCTTAAGA CGCTAATCCC TAACTGCTGG CGGAAAAGAT
     4441 GTGACAGACG CGACGGCGAC AAGCAAACAT GCTGTGCGAC GCTGGCGATA TCAAAATTGC
     4501 TGTCTGCCAG GTGATCGCTG ATGTACTGAC AAGCCTCGCG TACCCGATTA TCCATCGGTG
     4561 GATGGAGCGA CTCGTTAATC GCTTCCATGC GCCGCAGTAA CAATTGCTCA AGCAGATTTA
     4621 TCGCCAGCAG CTCCGAATAG CGCCCTTCCC CTTGCCCGGC GTTAATGATT TGCCCAAACA
     4681 GGTCGCTGAA ATGCGGCTGG TGCGCTTCAT CCGGGCGAAA GAACCCCGTA TTGGCAAATA
     4741 TTGACGGCCA GTTAAGCCAT TCATGCCAGT AGGCGCGCGG ACGAAAGTAA ACCCACTGGT
     4801 GATACCATTC GCGAGCCTCC GGATGACGAC CGTAGTGATG AATCTCTCCT GGCGGGAACA
     4861 GCAAAATATC ACCCGGTCGG CAAACAAATT CTCGTCCCTG ATTTTTCACC ACCCCCTGAC
     4921 CGCGAATGGT GAGATTGAGA ATATAACCTT TCATTCCCAG CGGTCGGTCG ATAAAAAAAT
     4981 CGAGATAACC GTTGGCCTCA ATCGGCGTTA AACCCGCCAC CAGATGGGCA TTAAACGAGT
     5041 ATCCCGGCAG CAGGGGATCA TTTTGCGCTT CAGCCATACT TTTCATACTC CCGCCATTCA
     5101 GAGAAGAAAC CAATTGTCCA TATTGCATCA GACATTGCCG TCACTGCGTC TTTTACTGGC
     5161 TCTTCTCGCT AACCAAACCG GTAACCCCGC TTATTAAAAG CATTCTGTAA CAAAGCGGGA
     5221 CCAAAGCCAT GACAAAAACG CGTAACAAAA GTGTCTATAA TCACGGCAGA AAAGTCCACA
     5281 TTGATTATTT GCACGGCGTC ACACTTTGCT ATGCCATAGC ATTTTTATCC ATAAGATTAG
     5341 CGGATCCTAC CTGACGCTTT TTATCGCAAC TCTCTACTGT TTCTCCATAC CCGTTTTTTT
     5401 GGGAGGTTAT
//
