# Supplementary material for: A Vibrio cholerae anti-phage system depletes nicotinamide adenine dinucleotide to restrict virulent bacteriophages
Source: mBio. 2024 Oct 8;15(11):e02457-24. doi: 10.1128/mbio.02457-24 (PMC11559045; doi:10.1128/mbio.02457-24)
Supplement: File S3 — Annotated pDL1531 sequence. [file mbio.02457-24-s0003.txt]

LOCUS       pDL1531      4281 bp    DNA     circular UNA 12-Jan-2024
DEFINITION  
FEATURES             Location/Qualifiers
     primer          1..37
                     /label="ol1800 (5' phosphate)"
     misc_feature    1..338
                     /feature_type="Misc"
                     /label="nadV corrector"
     Fragment        1..338
                     /origin="ICP1 stop codon correction (338bp
                     linear)Fragment: full sequenceOrientation: originalPlus
                     strand 5':   no changePlus strand 3':   no changeMinus
                     strand 5':  no changeMinus strand 3':  no change"
     primer          complement(309..362)
                     /label="ol1801"
     primer          339..362
                     /label="olk983"
     Fragment        <339..3056
                     /origin="pSLS3 selection (2,777bp linear)Fragment: full
                     sequenceOrientation: originalPlus strand 5':   no
                     changePlus strand 3':   no changeMinus strand 5':  no
                     changeMinus strand 3':  no change"
     Fragment        join(4251..4259,<339..3056)
                     /origin="pDL1420 selection (2,963bp linear)Fragment: full
                     sequenceOrientation: originalPlus strand 5':   no
                     changePlus strand 3':   no changeMinus strand 5':  no
                     changeMinus strand 3':  no change"
     Fragment        339..4281
                     /origin="pDL1434sequenced selection-1 (3,943bp
                     linear)Fragment: full sequenceOrientation: originalPlus
                     strand 5':   no changePlus strand 3':   no changeMinus
                     strand 5':  no changeMinus strand 3':  no change"
     Fragment        339..4281
                     /origin="pDL1511 selection-1 (3,943bp linear)Fragment:
                     full sequenceOrientation: originalPlus strand 5':   no
                     changePlus strand 3':   no changeMinus strand 5':  no
                     changeMinus strand 3':  no change"
     terminator      363..393
                     /label="bidirectional terminator"
     primer          complement(385..414)
                     /label="ol1331"
     terminator      404..434
                     /label="bidirectional terminator"
     primer          complement(425..447)
                     /label="olk989"
     rep_origin      complement(634..1034)
                     /dnas_title="p15A oriV"
                     /vntifkey="33"
                     /label="p15A oriV"
     CDS             1366..2181
                     /cds_type="ORF"
                     /label="Kan"
     rep_origin      complement(2684..2890)
                     /dnas_title="OriT"
                     /vntifkey="33"
                     /label="OriT"
     primer          complement(3033..3056)
                     /label="ol1332 (5' phosphate)"
     primer          3057..3076
                     /label="ol1389 (5' phosphate)"
     misc_feature    <3057..3067
                     /feature_type="Insertion"
                     /note="originates from pDL1176 selection selection"
                     /label="Insert"
     misc_feature    <3057..3067
                     /feature_type="Insertion"
                     /note="originates from pDL1193 selection-3"
                     /label="Insert"
     Fragment        3057..4250
                     /origin="pDL1201 selection-25 (1,203bp linear)Fragment:
                     full sequenceOrientation: originalPlus strand 5':   no
                     changePlus strand 3':   no changeMinus strand 5':  no
                     changeMinus strand 3':  no change"
     source          complement(3068)
                     /mol_type="genomic DNA"
                     /db_xref="taxon: 6666666"
                     /genome_md5=""
                     /project="acamilli_6666666"
                     /genome_id="6666666.144953"
                     /organism="Unknown sp"
     misc_feature    join(3069..4249,4250)
                     /feature_type="Insertion"
                     /note="originates from pBAD18-Cm selection"
                     /label="Insert"
     source          join(3069..4249,4250)
                     /organism="pBAD18-Cm"
                     /mol_type="other DNA"
     CDS             complement(3070..3948)
                     /cds_type="ORF"
                     /label="AraC"
     misc_feature    3978..3993
                     /label="araO2"
     primer          4061..4091
                     /label="olj240"
     misc_feature    4135..4146
                     /label="araO1"
     misc_feature    4177..4190
                     /label="CAP_BS"
     primer          4211..4237
                     /label="olk791"
     promoter        4222..4250
                     /label="ARA_promoter"
     primer          complement(4236..4281)
                     /label="ol1670 (5' phosphate)"
     Fragment        <4251..4259
                     /origin="pCrispr selection-1 (1,766bp linear)Fragment:
                     full sequenceOrientation: originalPlus strand 5':   no
                     changePlus strand 3':   no changeMinus strand 5':  no
                     changeMinus strand 3':  no change"
ORIGIN
        1 GTATGTAGAT TATGTATTCT GCCCTAATAT TGTAGGTGGT TATATCAACC AACAAGATAT
       61 CCAAAAATTT AACAGTAAAT AAGTTTTAGT GGACACAGAA AAAGGAGAAA CACATATGAA
      121 TAATATTAAC GCAGCTCTAA TGAAAGATAC TTACAAAGCT TTCCACAAGT TTTCATACAA
      181 CCCAGAAGTG ACTCACGTAT AtAGTAACTT CACTAACCGA CACGGTAAGT ATTCTAATAC
      241 AAAATCTGAT GAGGTTGTCT TCGTGGGTCT TCAATATTTC ATCAAAGAGG TTTTGATTAA
      301 ACAGTGGAAT GAAACATTCT TCTCTAAAAC CAAAGAAGGT CGACAGATCA GGCGCCGCAT
      361 GCAAAAAGAC CCTTCATAAA TGAAGGGTCT TTTATGATCT TATAAAAAAG GCGCATTGAT
      421 CAGTGCGCCT TTTTATAGTC ACTCCGCTAA AAATATATTA TCTGATTAAT AAGATGATCT
      481 TCTTGAGATC GTTTTGGTCT GCGCGTAATC TCTTGCTCTG AAAACGAAAA AACCGCCTTG
      541 CAGGGCGGTT TTTCGAAGGT TCTCTGAGCT ACCAACTCTT TGAACCGAGG TAACTGGCTT
      601 GGAGGAGCGC AGTCACCAAA ACTTGTCCTT TCAGTTTAGC CTTAACCGGC GCATGACTTC
      661 AAGACTAACT CCTCTAAATC AATTACCAGT GGCTGCTGCC AGTGGTGCTT TTGCATGTCT
      721 TTCCGGGTTG GACTCAAGAC GATAGTTACC GGATAAGGCG CAGCGGTCGG ACTGAACGGG
      781 GGGTTCGTGC ATACAGTCCA GCTTGGAGCG AACTGCCTAC CCGGAACTGA GTGTCAGGCG
      841 TGGAATGAGA CAAACGCGGC CATAACAGCG GAATGACACC GGTAAACCGA AAGGCAGGAA
      901 CAGGAGAGCG CACGAGGGAG CCGCCAGGGG GAAACGCCTG GTATCTTTAT AGTCCTGTCG
      961 GGTTTCGCCA CCACTGATTT GAGCGTCAGA TTTCGTGATG CTTGTCAGGG GGGCGGAGCC
     1021 TATGGAAAAA CGGCTTTGCC GCGGCCCTCT CACTTCCCTG TTAAGTATCT TCCTGGCATC
     1081 TTCCAGGAAA TCTCCGCCCC GTTCGTAAGC CATTTCCGCT CGCCGCAGTC GAACGACCGA
     1141 GCGTAGCGAG TCAGTGAGCG AGGAAGCGGA ATATATCCTG TATCACATAT TCTGCTGACG
     1201 CACCGGTGCA GCCTTTTTTC TCCTGCCACA TGAAGGACCT GCAGGGGGGG GGGGGAAAGC
     1261 CACGTTGTGT CTCAAAATCT CTGATGTTAC ATTGCACAAG ATAAAAATAT ATCATCATGA
     1321 ACAATAAAAC TGTCTGCTTA CATAAACAGT AATACAAGGG GTGTTATGAG CCATATTCAA
     1381 CGGGAAACGT CTTGCTCGAG GCCGCGATTA AATTCCAACA TGGATGCTGA TTTATATGGG
     1441 TATAAATGGG CTCGCGATAA TGTCGGGCAA TCAGGTGCGA CAATCTATCG ATTGTATGGG
     1501 AAGCCCGATG CGCCAGAGTT GTTTCTGAAA CATGGCAAAG GTAGCGTTGC CAATGATGTT
     1561 ACAGATGAGA TGGTCAGACT AAACTGGCTG ACGGAATTTA TGCCTCTTCC GACCATCAAG
     1621 CATTTTATCC GTACTCCTGA TGATGCATGG TTACTCACCA CTGCGATCCC CGGGAAAACA
     1681 GCATTCCAGG TATTAGAAGA ATATCCTGAT TCAGGTGAAA ATATTGTTGA TGCGCTGGCA
     1741 GTGTTCCTGC GCCGGTTGCA TTCGATTCCT GTTTGTAATT GTCCTTTTAA CAGCGATCGC
     1801 GTATTTCGTC TCGCTCAGGC GCAATCACGA ATGAATAACG GTTTGGTTGA TGCGAGTGAT
     1861 TTTGATGACG AGCGTAATGG CTGGCCTGTT GAACAAGTCT GGAAAGAAAT GCATAAGCTT
     1921 TTGCCATTCT CACCGGATTC AGTCGTCACT CATGGTGATT TCTCACTTGA TAACCTTATT
     1981 TTTGACGAGG GGAAATTAAT AGGTTGTATT GATGTTGGAC GAGTCGGAAT CGCAGACCGA
     2041 TACCAGGATC TTGCCATCCT ATGGAACTGC CTCGGTGAGT TTTCTCCTTC ATTACAGAAA
     2101 CGGCTTTTTC AAAAATATGG TATTGATAAT CCTGATATGA ATAAATTGCA GTTTCATTTG
     2161 ATGCTCGATG AGTTTTTCTA ATCAGAATTG GTTAATTGGT TGTAACACTG GCAGAGCATT
     2221 ACGCTGACTT GACGGGACGG CGGCTTTGTT GAATAAATCG AACTTTTGCT GAGTTGAAGG
     2281 ATCAGATCAC GCATCTTCCC GACAACGCAG ACCGTTCCGT GGCAAAGCAA AAGTTCAAAA
     2341 TCACCAACTG GTCCACCTAC AACAAAGCTC TCATCAACCG TGGCTCCCTC ACTTTCTGGC
     2401 TGGATGATGG GGCGATTCAG GCTTAATTCT GGAAGGCAGT ACACCTTGAT AGGTGGGCTG
     2461 CCCTTCCTGG TTGGCTTGGT TTCATCAGCC ATCCGCTTGC CCTCATCTGT TACGCCGGCG
     2521 GTAGCCGGCC AGCCTCGCAG AGCAGGATTC CCGTTGAGCA CCGCCAGGTG CGAATAAGGG
     2581 ACAGTGAAGA AGGAACACCC GCTCGCGGGT GGGCCTACTT CACCTATCCT GCCCGGCTGA
     2641 CGCCGTTGGA TACACCAAGG AAAGTCTACA CGAACCCTTT GGCAAAATCC TGTATATCGT
     2701 GCGAAAAAGG ATGGATATAC CGAAAAAATC GCTATAATGA CCCCGAAGCA GGGTTATGCA
     2761 GCGGAAAAGC GCTGCTTCCC TGCTGTTTTG TGGAATATCT ACCGACTGGA AACAGGCAAA
     2821 TGCAGGAATT AAGCCTGGTA TGAGTCAGCA ACACCTTCTT CACGAGGCAG ACCTCAGCGC
     2881 CCCCCCCCCC TGCAGGTCAC TTCACTGACA CCCTCATCAG TGCCAACATA GTAAGCCAGT
     2941 AATCGAATTG GCTAGTAATT GGGGACCCTA GAGGTCCCCT TTTTTATTTT AAAAATTTTT
     3001 TCACAAAACG GTTTACAAGC ATAAAGCTTG CTCAATCAAT CACCGGATCC CAGTCTGGCC
     3061 GCCATGGCAT TATGACAACT TGACGGCTAC ATCATTCACT TTTTCTTCAC AACCGGCACG
     3121 GAACTCGCTC GGGCTGGCCC CGGTGCATTT TTTAAATACC CGCGAGAAAT AGAGTTGATC
     3181 GTCAAAACCA ACATTGCGAC CGACGGTGGC GATAGGCATC CGGGTGGTGC TCAAAAGCAG
     3241 CTTCGCCTGG CTGATACGTT GGTCCTCGCG CCAGCTTAAG ACGCTAATCC CTAACTGCTG
     3301 GCGGAAAAGA TGTGACAGAC GCGACGGCGA CAAGCAAACA TGCTGTGCGA CGCTGGCGAT
     3361 ATCAAAATTG CTGTCTGCCA GGTGATCGCT GATGTACTGA CAAGCCTCGC GTACCCGATT
     3421 ATCCATCGGT GGATGGAGCG ACTCGTTAAT CGCTTCCATG CGCCGCAGTA ACAATTGCTC
     3481 AAGCAGATTT ATCGCCAGCA GCTCCGAATA GCGCCCTTCC CCTTGCCCGG CGTTAATGAT
     3541 TTGCCCAAAC AGGTCGCTGA AATGCGGCTG GTGCGCTTCA TCCGGGCGAA AGAACCCCGT
     3601 ATTGGCAAAT ATTGACGGCC AGTTAAGCCA TTCATGCCAG TAGGCGCGCG GACGAAAGTA
     3661 AACCCACTGG TGATACCATT CGCGAGCCTC CGGATGACGA CCGTAGTGAT GAATCTCTCC
     3721 TGGCGGGAAC AGCAAAATAT CACCCGGTCG GCAAACAAAT TCTCGTCCCT GATTTTTCAC
     3781 CACCCCCTGA CCGCGAATGG TGAGATTGAG AATATAACCT TTCATTCCCA GCGGTCGGTC
     3841 GATAAAAAAA TCGAGATAAC CGTTGGCCTC AATCGGCGTT AAACCCGCCA CCAGATGGGC
     3901 ATTAAACGAG TATCCCGGCA GCAGGGGATC ATTTTGCGCT TCAGCCATAC TTTTCATACT
     3961 CCCGCCATTC AGAGAAGAAA CCAATTGTCC ATATTGCATC AGACATTGCC GTCACTGCGT
     4021 CTTTTACTGG CTCTTCTCGC TAACCAAACC GGTAACCCCG CTTATTAAAA GCATTCTGTA
     4081 ACAAAGCGGG ACCAAAGCCA TGACAAAAAC GCGTAACAAA AGTGTCTATA ATCACGGCAG
     4141 AAAAGTCCAC ATTGATTATT TGCACGGCGT CACACTTTGC TATGCCATAG CATTTTTATC
     4201 CATAAGATTA GCGGATCCTA CCTGACGCTT TTTATCGCAA CTCTCTACTG TTTCTCCATA
     4261 CCCGTTTTTT TGGGAGGTTA T
//
